# Supplementary material for: The Effect of Polarized Training Intensity Distribution on Maximal Oxygen Uptake and Work Economy Among Endurance Athletes: A Systematic Review
Source: Sports (Basel). 2024 Nov 27;12(12):326. doi: 10.3390/sports12120326 (PMC11679080; doi:10.3390/sports12120326)
Supplement: Supplementary file 1 [file sports-12-00326-s001.zip]

Archive with 1 entries (1 files):
- sports-3279426-supplementary.pdf
